# Supplementary material for: Molecular Characterization of Cefoxitin-Resistant Coagulase-Negative Staphylococci From Frequently Touched Surfaces of Hospital and Urban-Built Environments of Central India
Source: Can J Infect Dis Med Microbiol. 2025 Feb 5;2025:5766823. doi: 10.1155/cjid/5766823 (PMC11824842; doi:10.1155/cjid/5766823)
Supplement: Supporting Information — Additional supporting information can be found online in the Supporting Information section. [file 5766823.f1.xlsm]

## Sheet: Sheet1
Strain	Positions
	3	4	5	13	20	23	27	29	30	31	46	47	48	49	55	56	62	73	74	81	86	87	88	89	90	94	115	126	127	129	130	142	156	157	158	169	175	180	181	183	186	195	203	204	205	216	217	225	228
RefSeq (Accession no. NG_047938.1)
H26				A13C																		T87A	T88A	T89A	C90A		T115A			T129A	T130A				T158A	T169A		T180A	T181C	T183A		T195A	T203A	T204A	T205A	T216A	T217A	T225A
H31				A13C																		T87A	T88A	T89A	C90A		T115A			T129A	T130A				T158A	T169A		T180A	T181C	T183A		T195A	T203A	T204A	T205A	T216A	T217A	T225A
H42				A13C												A56G						T87A	T88A	T89A	C90A		T115A			T129A	T130A				T158A	T169A		T180A	T181C	T183A		T195A	T203A	T204A	T205A	T216A	T217A	T225A	A228T
H47				A13C																		T87A	T88A	T89A	C90A		T115A	A126T	A127G	T129A	T130A				T158A	T169A		T180A	T181C	T183A		T195A	T203A	T204A	T205A	T216A	T217A	T225A
P7	T3G			A13C			T27G		G30T	A31G	A46T	T47A	A48T	T49A	T55C			T73A	C74A	T81G	T86C	T87A	T88A	T89A		T94C	T115A			T129A	T130A	T142A						T180A
P9	T3G			A13C		A23G	T27G		G30T	A31G	A46T	T47A	A48T	T49A	T55C		A62T	T73A	C74A	T81G	T86C	T87A	T88A	T89A		T94C	T115A			T129A	T130A	T142A				T169A		T180A			A186T
P13	T3G			A13C			T27G	T29A	G30A	A31G	A46T	T47A	A48T	T49A	T55C			T73A	C74A	T81G	T86C	T87A	T88A	T89A		T94C	T115A			T129A	T130A	T142A	G156T	T157G				T180A
P14	T3G			A13C			T27G		G30T	A31G	A46T	T47A	A48T	T49A	T55C			T73A	C74A	T81G	T86C	T87A	T88A	T89A		T94C	T115A			T129A	T130A	T142A					G175T	T180A
P22	T3C	G4C	G5C	A13C	T20A		T27G	T29C	G30A	A31G	A46T	T47A	A48T	T49A	T55C			T73A	C74A	T81G	T86C	T87A	T88A	T89A		T94C	T115A			T129A	T130A	T142A		T157C
Note: Singleton Variable sites (2 variants) – Black color position - 44
Parsimony informative sites (2 variants) – Blue color position - 30
Singleton Variable sites (3 variants) – Green color position -2
Parsimony informative sites (3 variants) – Orange color position -4
[truncated: 31 more columns]
